# Supplementary material for: Dental Caries Prevention Knowledge, Attitudes, and Practice among Patients at a University Hospital in Guangzhou, China
Source: Medicina (Kaunas). 2023 Aug 28;59(9):1559. doi: 10.3390/medicina59091559 (PMC10535681; doi:10.3390/medicina59091559)
Supplement: Supplementary file 1 [file medicina-59-01559-s001.zip]

Archive with 1 entries (1 files):
- medicina-2524054-supplementary.pdf
